# Supplementary material for: Cryo-EM structures of RAD51 assembled on nucleosomes containing a DSB site
Source: Nature. 2024 Mar 20;628(8006):212–20. doi: 10.1038/s41586-024-07196-4 (PMC10990931; doi:10.1038/s41586-024-07196-4)
Supplement: Supplementary file 5 — Source Data Fig. 3 [file 41586_2024_7196_MOESM5_ESM.xlsx]

## Sheet: Sheet1
	Source data for Figure 3
	Figure 3b
	Nucleosome		Canonical				H4 tail-lessΔ19
	RAD51 concentration [μM]		0	1.2	2.4	3.6	0	1.2	2.4	3.6
	Complex formation ratio [%]	N = 1	0.2	0.25	4.41	9.14	0.19	0.16	0.46	1.94
		N = 2	0.09	0.25	4.07	11.71	0.1	0.11	1.35	5.17
		N = 3	0.16	0.54	5.55	11.5	0.39	0.3	2.01	5.89
	Figure 3c
	Nucleosome		Canonical				H4 tail-lessΔ15
	RAD51 concentration [μM]		0	1.2	2.4	3.6	0	1.2	2.4	3.6
	Complex formation ratio [%]	N = 1	0.03	0.05	5.01	11.64	0.03	0.08	2.01	8.22
		N = 2	0.06	0.06	7.86	16.74	0.07	0.16	5.8	14.14
		N = 3	0.02	0.04	10.58	17.06	0.03	0.1	7.65	15.34
