# Supplementary material for: Cryo-EM structures of RAD51 assembled on nucleosomes containing a DSB site
Source: Nature. 2024 Mar 20;628(8006):212–20. doi: 10.1038/s41586-024-07196-4 (PMC10990931; doi:10.1038/s41586-024-07196-4)
Supplement: Supplementary file 6 — Source Data Fig. 4 [file 41586_2024_7196_MOESM6_ESM.xlsx]

## Sheet: Sheet1
	Source data for Figure 4
	Figure 4a
	RAD51		WT				K64A				K70A				K64A・K70A
	RAD51 concentration [μM]		0	0.24	0.48	0.72	0	0.24	0.48	0.72	0	0.24	0.48	0.72	0	0.24	0.48	0.72
	Band intensity of the remaining free DNA bands	N = 1	8.22682e+07	5.52356e+07	1.39718e+07	2.63934e+06	8.34365e+07	5.57788e+07	2.12483e+07	2.66332e+06	7.07349e+07	3.53514e+07	2.15668e+07	1.55825e+06	8.11722e+07	6.41441e+07	3.29465e+07	9.47758e+06
		N = 2	1.06018e+08	4.66845e+07	1.27141e+07	1.42932e+06	9.97311e+07	4.27518e+07	11710810	1.4982e+06	9.93947e+07	4.96696e+07	1.27252e+07	1.75183e+06	1.05336e+08	7.17419e+07	3.26645e+07	9.97685e+06
		N = 3	8.05665e+07	5.59099e+07	36746224	1.75828e+07	7.59809e+07	5.87913e+07	3.67233e+07	1.03776e+07	8.15156e+07	5.30577e+07	30025175	8.73889e+06	8.28902e+07	6.11818e+07	3.52248e+07	1.47312e+07
	Figure 4b
	RAD51		WT				K64A				K70A				K64A・K70A
	RAD51 concentration [μM]		0	1.2	2.4	3.6	0	1.2	2.4	3.6	0	1.2	2.4	3.6	0	1.2	2.4	3.6
	Band intensity of the remaining free nucleosome bands	N = 1	4.60718e+07	2.83082e+07	1481812	110710	3.59106e+07	2.52336e+07	2.82764e+06	91900	3.77595e+07	3.15061e+07	5.71945e+06	665682	3.71611e+07	3.42439e+07	2.83748e+07	1.34971e+07
		N = 2	4.89264e+07	3.27188e+07	2.84009e+06	439985	5.12639e+07	4.20055e+07	6.76891e+06	1.04767e+06	5.40111e+07	4.70268e+07	9.31057e+06	2.17452e+06	5.7516e+07	5.30633e+07	4.42466e+07	2.2601e+07
		N = 3	5.99874e+07	4.43113e+07	1.34205e+07	323997	5.44579e+07	4.35266e+07	1.32251e+07	1.04132e+06	5.00344e+07	4.34678e+07	1.69481e+07	3740972	5.93972e+07	5.54109e+07	5.1017e+07	2.91113e+07
	Figure 4c
	RAD51		WT				K64A				K70A				K64A・K70A
	RAD51 concentration [μM]		0	0.24	0.48	0.72	0	0.24	0.48	0.72	0	0.24	0.48	0.72	0	0.24	0.48	0.72
	Band intensity of the remaining free DNA bands	N = 1	4.36784e+07	2.46658e+07	88565.8	840302	4.30013e+07	3.59961e+07	2.1162e+07	1.28125e+07	4.0506e+07	2.90052e+07	1.06135e+07	2.26514e+06	4.13314e+07	39901733	2.3701e+07	1.24892e+07
		N = 2	4.48889e+07	2.18861e+07	3.51591e+06	146234	4.94886e+07	39140763	1.81323e+07	1.21363e+07	4.97745e+07	2.50146e+07	679423	155319	4.74895e+07	3.54226e+07	1.4167e+07	7.10569e+06
		N = 3	3.6667e+07	2.37009e+07	1.7208e+06	234155	3.52327e+07	2.79275e+07	1.86108e+07	7.17301e+06	3.25284e+07	2.03161e+07	528288	1.39317e+06	3.48608e+07	2.8813e+07	1.23287e+07	4.47094e+06
	Figure 4d
	RAD51		WT				K64A				K70A				K64A・K70A
	RAD51 concentration [μM]		0	1.2	2.4	3.6	0	1.2	2.4	3.6	0	1.2	2.4	3.6	0	1.2	2.4	3.6
	Band intensity of the remaining free nucleosome bands	N = 1	5121421	2.15716e+06	9667.5	8314.53	4.58399e+06	4920451	4.8594e+06	4.42661e+06	4.42847e+06	4.64564e+06	4830076	4.47435e+06	4.17031e+06	4.28239e+06	4.23982e+06	3.95294e+06
		N = 2	2.96476e+06	1309135	4088.5	4437.1	3.03575e+06	3010899	3.14254e+06	2.92054e+06	2.87934e+06	2.89993e+06	3.12778e+06	3.29694e+06	2.78296e+06	2.9759e+06	3.13859e+06	3.12262e+06
		N = 3	1.8493e+06	946783	6238.04	6649.5	1.88074e+06	2.00814e+06	1.96879e+06	2.00245e+06	2.01956e+06	2.0684e+06	2.32213e+06	2.24646e+06	2.00191e+06	2.06695e+06	2.07079e+06	2.07535e+06
	Figure 4f
			Background (4 places)				Δrad51
							+ Rad51 wt	+ empty vector	+ rad51 K122A	+ rad51 K128A	+ rad51 K122A・K128A
	spot intensity	N = 1	4.171	4.184	4.336	4.433	19.236	4.321	17.006	18.591	11.409
		N = 2	4.639	4.923	4.503	4.709	19.04	5.014	16.956	15.935	12.198
		N = 3	3.61	4.151	4.107	3.98	20.914	4.06	18.263	21.575	12.604
