# Supplementary material for: Cryo-EM structures of RAD51 assembled on nucleosomes containing a DSB site
Source: Nature. 2024 Mar 20;628(8006):212–20. doi: 10.1038/s41586-024-07196-4 (PMC10990931; doi:10.1038/s41586-024-07196-4)
Supplement: Supplementary file 7 — Source Data Fig. 6 [file 41586_2024_7196_MOESM7_ESM.xlsx]

## Sheet: Sheet1
	Source data for Figure 6
	Figure 6c
	RAD51		WT				E59R
	RAD51 concentration [μM]		0	1.2	2.4	3.6	0	1.2	2.4	3.6
	Complex formation ratio [%]	N = 1	0.12	29.63	37.18	52.84	0.11	11.3	32.32	37.42
		N = 2	0.21	27.14	37.09	49.73	0.57	31.5	22.63	32.34
		N = 3	0.1	21.23	36.22	46.85	0.05	23.19	32.55	42.15
