# Supplementary material for: Cryo-EM structures of RAD51 assembled on nucleosomes containing a DSB site
Source: Nature. 2024 Mar 20;628(8006):212–20. doi: 10.1038/s41586-024-07196-4 (PMC10990931; doi:10.1038/s41586-024-07196-4)
Supplement: Supplementary file 8 — Source Data Extended Data Fig. 6 [file 41586_2024_7196_MOESM8_ESM.xlsx]

## Sheet: Sheet1
	Source data for Extended Data Figure 6
	Extended Data Figure 6b
	RAD51		WT				R27A
	RAD51 concentration [μM]		0	1.2	2.4	3.6	0	1.2	2.4	3.6
	Band intensity of the remaining free nucleosome bands	N = 1	5.22034e+06	1.42664e+06	5462.82	9193.27	5771845	1.75844e+06	45351.2	11193.8
		N = 2	2.79134e+06	667772	51668.8	6621.27	3.01322e+06	1.56464e+06	273541	15966.1
		N = 3	5.56719e+06	2.58441e+06	60177.5	6554	5.82711e+06	2.95354e+06	362666	16890.4
	Extended Data Figure 6c (filament)
	RAD51		WT				S67E
	RAD51 concentration [μM]		0	1.2	2.4	3.6	0	1.2	2.4	3.6
	Filament complex formation ratio [%]	N = 1	0.2	28.29	39.18	43.39	0.05	27.94	56.95	63.31
		N = 2	0.33	24.23	29.8	39.88	0.29	14.18	25.17	45.85
		N = 3	0.11	24.02	36.32	48.53	0.19	13.8	47.26	61.02
	Extended Data Figure 6c (ring)
	RAD51		WT				S67E
	RAD51 concentration [μM]		0	1.2	2.4	3.6	0	1.2	2.4	3.6
	Ring complex formation ratio [%]	N = 1	0.02	6.42	6.7	3.26	0.02	0.11	0.17	0.35
		N = 2	0.1	11.78	13.01	6.61	0.19	0.1	0.19	0.42
		N = 3	0.03	7.51	16.28	11.61	0.05	0.05	0.1	0.29
	Extended Data Figure 6d
	RAD51		WT				R235D
	RAD51 concentration [μM]		0	1.2	2.4	3.6	0	1.2	2.4	3.6
	Band intensity of the remaining free DNA bands	N = 1	2.17011e+07	9.8436e+06	32174.5	79057.3	2.11595e+07	2.2563e+07	2.22854e+07	2.2934e+07
		N = 2	5.07864e+07	3.20697e+07	2248433	279463	5.13069e+07	4.87354e+07	5.16288e+07	5.03628e+07
		N = 3	4.83445e+07	2.57405e+07	1166788	267963	5.09679e+07	4.93563e+07	4.9803e+07	5.20919e+07
	Extended Data Figure 6e
	RAD51		WT				R235D
	RAD51 concentration [μM]		0	1.2	2.4	3.6	0	1.2	2.4	3.6
	Band intensity of the remaining free nucleosome bands	N = 1	1.45633e+06	294382	10843.7	9282.8	1.51418e+06	1.444e+06	1.5201e+06	1.5452e+06
		N = 2	2.64728e+06	818036	9313.66	8587.64	2.63222e+06	2.61265e+06	2.64635e+06	2.525e+06
		N = 3	4.43258e+06	1.81242e+06	59691.5	6028.34	4.66606e+06	4.59804e+06	4.58426e+06	4.55882e+06
